# Supplementary material for: Sea turtle (Reptilia, Testudines) diversity and occurrence in the Azores Archipelago (NE Atlantic)
Source: Biodivers Data J. 2023 Feb 16;11:e98589. doi: 10.3897/BDJ.11.e98589 (PMC10848538; doi:10.3897/BDJ.11.e98589)
Supplement: Supplementary material 1 — Occurrences and taxonomic information [file bdj-11-e98589-s001.csv]

occurrenceID	basisOfRecord	eventDate	scientificName	kingdom	phylum	class	order	family	genus	specificEpithet	scientificNameAuthorship	taxonRank	decimalLongitude	decimalLatitude	geodeticDatum	coordinateUncertaintyInMeters	country	countryCode	islandGroup	establishmentMeans
gm20-jq12-rh58-ck97-yh66-uk61	HumanObservation	2008-08-16	Caretta caretta (Linnaeus, 1758)	Animalia	Chordata	Reptilia	Testudines	Cheloniidae	Caretta	caretta	(Linnaeus, 1758)	species	-22.900	38.588	WGS84	50	Portugal	PT	Azores	native
aw63-rk68-uu59-os58-hk54-tk56	HumanObservation	2008-08-17	Caretta caretta (Linnaeus, 1758)	Animalia	Chordata	Reptilia	Testudines	Cheloniidae	Caretta	caretta	(Linnaeus, 1758)	species	-22.798	38.089	WGS84	50	Portugal	PT	Azores	native
lm12-vc88-bw74-mq39-pz80-ox27	HumanObservation	2008-08-19	Caretta caretta (Linnaeus, 1758)	Animalia	Chordata	Reptilia	Testudines	Cheloniidae	Caretta	caretta	(Linnaeus, 1758)	species	-24.000	37.513	WGS84	50	Portugal	PT	Azores	native
rr34-rl24-jn75-xq92-nm46-xu31	HumanObservation	2008-08-20	Caretta caretta (Linnaeus, 1758)	Animalia	Chordata	Reptilia	Testudines	Cheloniidae	Caretta	caretta	(Linnaeus, 1758)	species	-24.385	37.961	WGS84	50	Portugal	PT	Azores	native
ov61-lk37-re88-tu22-tu91-jc38	HumanObservation	2008-08-22	Caretta caretta (Linnaeus, 1758)	Animalia	Chordata	Reptilia	Testudines	Cheloniidae	Caretta	caretta	(Linnaeus, 1758)	species	-25.053	37.755	WGS84	50	Portugal	PT	Azores	native
ta27-rg14-jt83-vp91-sz84-hx15	HumanObservation	2008-08-28	Caretta caretta (Linnaeus, 1758)	Animalia	Chordata	Reptilia	Testudines	Cheloniidae	Caretta	caretta	(Linnaeus, 1758)	species	-28.318	38.254	WGS84	50	Portugal	PT	Azores	native
mf51-fu18-wk61-ls58-ow39-ix50	HumanObservation	2008-08-29	Caretta caretta (Linnaeus, 1758)	Animalia	Chordata	Reptilia	Testudines	Cheloniidae	Caretta	caretta	(Linnaeus, 1758)	species	-28.683	38.346	WGS84	50	Portugal	PT	Azores	native
ld70-av39-tf11-wn79-ek48-wr37	HumanObservation	2008-09-03	Caretta caretta (Linnaeus, 1758)	Animalia	Chordata	Reptilia	Testudines	Cheloniidae	Caretta	caretta	(Linnaeus, 1758)	species	-29.054	37.902	WGS84	50	Portugal	PT	Azores	native
vl50-hx93-yj67-tl75-te21-ne20	HumanObservation	2008-09-06	Caretta caretta (Linnaeus, 1758)	Animalia	Chordata	Reptilia	Testudines	Cheloniidae	Caretta	caretta	(Linnaeus, 1758)	species	-29.017	37.943	WGS84	50	Portugal	PT	Azores	native
mi77-bd14-yd89-mk49-mn67-xd62	HumanObservation	2008-10-04	Caretta caretta (Linnaeus, 1758)	Animalia	Chordata	Reptilia	Testudines	Cheloniidae	Caretta	caretta	(Linnaeus, 1758)	species	-25.687	39.719	WGS84	50	Portugal	PT	Azores	native
sl87-wh70-ak75-sc17-rv92-af75	HumanObservation	2008-10-08	Caretta caretta (Linnaeus, 1758)	Animalia	Chordata	Reptilia	Testudines	Cheloniidae	Caretta	caretta	(Linnaeus, 1758)	species	-28.944	38.356	WGS84	50	Portugal	PT	Azores	native
zr63-in31-tw97-qf48-ub84-hv24	HumanObservation	2008-10-10	Caretta caretta (Linnaeus, 1758)	Animalia	Chordata	Reptilia	Testudines	Cheloniidae	Caretta	caretta	(Linnaeus, 1758)	species	-28.850	38.322	WGS84	50	Portugal	PT	Azores	native
mr73-rt73-zr51-ct85-ns36-bh92	HumanObservation	2008-10-11	Caretta caretta (Linnaeus, 1758)	Animalia	Chordata	Reptilia	Testudines	Cheloniidae	Caretta	caretta	(Linnaeus, 1758)	species	-28.969	38.247	WGS84	50	Portugal	PT	Azores	native
pn72-yv99-aj69-vw92-gj17-xa67	HumanObservation	2008-10-16	Caretta caretta (Linnaeus, 1758)	Animalia	Chordata	Reptilia	Testudines	Cheloniidae	Caretta	caretta	(Linnaeus, 1758)	species	-27.133	38.509	WGS84	50	Portugal	PT	Azores	native
mq98-qp31-gb57-wp47-qp79-rl53	HumanObservation	2008-10-17	Caretta caretta (Linnaeus, 1758)	Animalia	Chordata	Reptilia	Testudines	Cheloniidae	Caretta	caretta	(Linnaeus, 1758)	species	-27.007	38.533	WGS84	50	Portugal	PT	Azores	native
tz38-qf82-dj46-ec28-bg79-ls24	HumanObservation	2008-10-18	Caretta caretta (Linnaeus, 1758)	Animalia	Chordata	Reptilia	Testudines	Cheloniidae	Caretta	caretta	(Linnaeus, 1758)	species	-27.670	38.280	WGS84	50	Portugal	PT	Azores	native
zu39-qy16-ji38-pe68-qk42-xd27	HumanObservation	2008-10-22	Caretta caretta (Linnaeus, 1758)	Animalia	Chordata	Reptilia	Testudines	Cheloniidae	Caretta	caretta	(Linnaeus, 1758)	species	-29.053	37.880	WGS84	50	Portugal	PT	Azores	native
gh67-pj24-eo65-ob73-gy37-gb58	HumanObservation	2008-10-27	Caretta caretta (Linnaeus, 1758)	Animalia	Chordata	Reptilia	Testudines	Cheloniidae	Caretta	caretta	(Linnaeus, 1758)	species	-26.507	38.567	WGS84	50	Portugal	PT	Azores	native
me14-qc88-aj50-pk58-fr89-md61	HumanObservation	2010-07-02	Caretta caretta (Linnaeus, 1758)	Animalia	Chordata	Reptilia	Testudines	Cheloniidae	Caretta	caretta	(Linnaeus, 1758)	species	-29.75	37.45	WGS84	50	Portugal	PT	Azores	native
ta85-ct45-fx40-wk12-qu85-cz19	HumanObservation	2010-07-17	Caretta caretta (Linnaeus, 1758)	Animalia	Chordata	Reptilia	Testudines	Cheloniidae	Caretta	caretta	(Linnaeus, 1758)	species	-25.85	38.5	WGS84	50	Portugal	PT	Azores	native
zm61-zk77-vh68-oc77-xe10-qh59	HumanObservation	2010-07-25	Caretta caretta (Linnaeus, 1758)	Animalia	Chordata	Reptilia	Testudines	Cheloniidae	Caretta	caretta	(Linnaeus, 1758)	species	-26.294	38.638	WGS84	50	Portugal	PT	Azores	native
xi93-ya84-fm56-ms22-jn73-pc43	HumanObservation	2010-07-29	Caretta caretta (Linnaeus, 1758)	Animalia	Chordata	Reptilia	Testudines	Cheloniidae	Caretta	caretta	(Linnaeus, 1758)	species	-26.478	38.403	WGS84	50	Portugal	PT	Azores	native
ua96-fo71-ba70-kt70-ca90-hc97	HumanObservation	2010-08-07	Caretta caretta (Linnaeus, 1758)	Animalia	Chordata	Reptilia	Testudines	Cheloniidae	Caretta	caretta	(Linnaeus, 1758)	species	-26.244	38.296	WGS84	50	Portugal	PT	Azores	native
bc89-iy75-sd11-ei99-ih48-cp36	HumanObservation	2010-08-10	Caretta caretta (Linnaeus, 1758)	Animalia	Chordata	Reptilia	Testudines	Cheloniidae	Caretta	caretta	(Linnaeus, 1758)	species	-26.332	38.357	WGS84	50	Portugal	PT	Azores	native
nr77-lu81-cm97-ro45-ho87-ll87	HumanObservation	2010-08-15	Caretta caretta (Linnaeus, 1758)	Animalia	Chordata	Reptilia	Testudines	Cheloniidae	Caretta	caretta	(Linnaeus, 1758)	species	-27.485	37.935	WGS84	50	Portugal	PT	Azores	native
kr51-cu86-le48-ke34-sd56-wx46	HumanObservation	2010-08-24	Caretta caretta (Linnaeus, 1758)	Animalia	Chordata	Reptilia	Testudines	Cheloniidae	Caretta	caretta	(Linnaeus, 1758)	species	-31.108	37.405	WGS84	50	Portugal	PT	Azores	native
wa78-wt65-iq29-xn98-ds54-ny34	HumanObservation	2010-09-04	Caretta caretta (Linnaeus, 1758)	Animalia	Chordata	Reptilia	Testudines	Cheloniidae	Caretta	caretta	(Linnaeus, 1758)	species	-31.406	37.256	WGS84	50	Portugal	PT	Azores	native
hj39-fq43-ka90-nk41-zl84-is34	HumanObservation	2016-01-17	Caretta caretta (Linnaeus, 1758)	Animalia	Chordata	Reptilia	Testudines	Cheloniidae	Caretta	caretta	(Linnaeus, 1758)	species	-28.000	37.571	WGS84	50	Portugal	PT	Azores	native
gs67-wc77-et84-pp56-xt51-nz45	HumanObservation	2016-04-19	Caretta caretta (Linnaeus, 1758)	Animalia	Chordata	Reptilia	Testudines	Cheloniidae	Caretta	caretta	(Linnaeus, 1758)	species	-22.017	38.109	WGS84	50	Portugal	PT	Azores	native
vo73-vx69-wd61-jj21-ym92-hb53	HumanObservation	2017-08-18	Caretta caretta (Linnaeus, 1758)	Animalia	Chordata	Reptilia	Testudines	Cheloniidae	Caretta	caretta	(Linnaeus, 1758)	species	-28.627	38.685	WGS84	50	Portugal	PT	Azores	native
dq41-ma27-nl49-fs11-vw99-si99	HumanObservation	2017-08-19	Caretta caretta (Linnaeus, 1758)	Animalia	Chordata	Reptilia	Testudines	Cheloniidae	Caretta	caretta	(Linnaeus, 1758)	species	-28.289	38.612	WGS84	50	Portugal	PT	Azores	native
do26-gg18-sg47-ae92-md33-tm36	HumanObservation	2017-10-03	Caretta caretta (Linnaeus, 1758)	Animalia	Chordata	Reptilia	Testudines	Cheloniidae	Caretta	caretta	(Linnaeus, 1758)	species	-28.469	38.626	WGS84	50	Portugal	PT	Azores	native
wg23-mp69-pa94-iz52-zh26-to85	HumanObservation	2017-10-10	Caretta caretta (Linnaeus, 1758)	Animalia	Chordata	Reptilia	Testudines	Cheloniidae	Caretta	caretta	(Linnaeus, 1758)	species	-28.155	38.362	WGS84	50	Portugal	PT	Azores	native
hb29-fv56-zp33-up20-vs63-vi22	HumanObservation	2017-10-10	Caretta caretta (Linnaeus, 1758)	Animalia	Chordata	Reptilia	Testudines	Cheloniidae	Caretta	caretta	(Linnaeus, 1758)	species	-28.128	38.361	WGS84	50	Portugal	PT	Azores	native
pm93-pl26-hz24-xz96-gg95-ta55	HumanObservation	2017-12-16	Caretta caretta (Linnaeus, 1758)	Animalia	Chordata	Reptilia	Testudines	Cheloniidae	Caretta	caretta	(Linnaeus, 1758)	species	-28.300	38.567	WGS84	50	Portugal	PT	Azores	native
hi47-sv18-um35-lg69-br24-mk83	HumanObservation	2018-01-17	Caretta caretta (Linnaeus, 1758)	Animalia	Chordata	Reptilia	Testudines	Cheloniidae	Caretta	caretta	(Linnaeus, 1758)	species	-28.588	38.504	WGS84	50	Portugal	PT	Azores	native
lu78-mw24-kw24-po33-ik57-ek64	HumanObservation	2018-01-23	Caretta caretta (Linnaeus, 1758)	Animalia	Chordata	Reptilia	Testudines	Cheloniidae	Caretta	caretta	(Linnaeus, 1758)	species	-23.018	38.236	WGS84	50	Portugal	PT	Azores	native
wj49-sk65-jm92-me75-pt54-ri15	HumanObservation	2018-01-31	Caretta caretta (Linnaeus, 1758)	Animalia	Chordata	Reptilia	Testudines	Cheloniidae	Caretta	caretta	(Linnaeus, 1758)	species	-28.723	38.769	WGS84	50	Portugal	PT	Azores	native
fd68-kb34-zk54-ui95-jy83-zi13	HumanObservation	2018-02-04	Caretta caretta (Linnaeus, 1758)	Animalia	Chordata	Reptilia	Testudines	Cheloniidae	Caretta	caretta	(Linnaeus, 1758)	species	-28.702	38.803	WGS84	50	Portugal	PT	Azores	native
ua15-jq77-to13-ok60-zw11-ny35	HumanObservation	2018-03-27	Caretta caretta (Linnaeus, 1758)	Animalia	Chordata	Reptilia	Testudines	Cheloniidae	Caretta	caretta	(Linnaeus, 1758)	species	-28.856	38.718	WGS84	50	Portugal	PT	Azores	native
ti52-bw35-an76-ba41-wc28-ke59	HumanObservation	2018-04-10	Caretta caretta (Linnaeus, 1758)	Animalia	Chordata	Reptilia	Testudines	Cheloniidae	Caretta	caretta	(Linnaeus, 1758)	species	-28.678	38.408	WGS84	50	Portugal	PT	Azores	native
zm52-pu98-ax70-cj96-lh58-dz28	HumanObservation	2018-04-24	Caretta caretta (Linnaeus, 1758)	Animalia	Chordata	Reptilia	Testudines	Cheloniidae	Caretta	caretta	(Linnaeus, 1758)	species	-28.746	38.699	WGS84	50	Portugal	PT	Azores	native
hl25-hb87-qn76-eu88-sg27-wi75	HumanObservation	2018-04-27	Caretta caretta (Linnaeus, 1758)	Animalia	Chordata	Reptilia	Testudines	Cheloniidae	Caretta	caretta	(Linnaeus, 1758)	species	-28.453	38.596	WGS84	50	Portugal	PT	Azores	native
yf15-em25-em57-fz83-kl39-op11	HumanObservation	2018-05-08	Caretta caretta (Linnaeus, 1758)	Animalia	Chordata	Reptilia	Testudines	Cheloniidae	Caretta	caretta	(Linnaeus, 1758)	species	-28.462	38.355	WGS84	50	Portugal	PT	Azores	native
no33-vk77-gp23-hf74-nu74-se68	HumanObservation	2018-05-09	Caretta caretta (Linnaeus, 1758)	Animalia	Chordata	Reptilia	Testudines	Cheloniidae	Caretta	caretta	(Linnaeus, 1758)	species	-28.593	38.476	WGS84	50	Portugal	PT	Azores	native
nb88-ij34-vm54-og88-jx69-je64	HumanObservation	2018-05-15	Caretta caretta (Linnaeus, 1758)	Animalia	Chordata	Reptilia	Testudines	Cheloniidae	Caretta	caretta	(Linnaeus, 1758)	species	-28.369	38.321	WGS84	50	Portugal	PT	Azores	native
vw97-nl53-zi51-fv13-pr56-lw25	HumanObservation	2018-05-16	Caretta caretta (Linnaeus, 1758)	Animalia	Chordata	Reptilia	Testudines	Cheloniidae	Caretta	caretta	(Linnaeus, 1758)	species	-28.575	38.492	WGS84	50	Portugal	PT	Azores	native
qk90-lg14-qy68-dr12-hc92-lf32	HumanObservation	2018-05-24	Caretta caretta (Linnaeus, 1758)	Animalia	Chordata	Reptilia	Testudines	Cheloniidae	Caretta	caretta	(Linnaeus, 1758)	species	-28.541	38.482	WGS84	50	Portugal	PT	Azores	native
us51-hu75-wm35-et48-ek85-it20	HumanObservation	2018-06-07	Caretta caretta (Linnaeus, 1758)	Animalia	Chordata	Reptilia	Testudines	Cheloniidae	Caretta	caretta	(Linnaeus, 1758)	species	-28.431	38.390	WGS84	50	Portugal	PT	Azores	native
di78-rk91-wi33-fy31-zl29-dn48	HumanObservation	2018-06-15	Caretta caretta (Linnaeus, 1758)	Animalia	Chordata	Reptilia	Testudines	Cheloniidae	Caretta	caretta	(Linnaeus, 1758)	species	-28.721	38.464	WGS84	50	Portugal	PT	Azores	native
ka96-mh52-pi52-ow69-ba99-bb23	HumanObservation	2020-07-23	Caretta caretta (Linnaeus, 1758)	Animalia	Chordata	Reptilia	Testudines	Cheloniidae	Caretta	caretta	(Linnaeus, 1758)	species	-28.624	38.531	WGS84	50	Portugal	PT	Azores	native
zu24-yn34-mr66-nc48-pj93-ve83	HumanObservation	2020-08-06	Caretta caretta (Linnaeus, 1758)	Animalia	Chordata	Reptilia	Testudines	Cheloniidae	Caretta	caretta	(Linnaeus, 1758)	species	-28.155	38.760	WGS84	50	Portugal	PT	Azores	native
gq48-dg68-rw90-sh18-dt70-gr11	HumanObservation	1995-09-29	Caretta caretta (Linnaeus, 1758)	Animalia	Chordata	Reptilia	Testudines	Cheloniidae	Caretta	caretta	(Linnaeus, 1758)	species	-27.116	38.633	WGS84	50	Portugal	PT	Azores	native
gk23-ew20-ao22-ci48-iv86-il38	HumanObservation	1995-10-04	Caretta caretta (Linnaeus, 1758)	Animalia	Chordata	Reptilia	Testudines	Cheloniidae	Caretta	caretta	(Linnaeus, 1758)	species	-26.944	38.740	WGS84	50	Portugal	PT	Azores	native
rs22-mv88-jo42-eq58-gv77-rn17	HumanObservation	1995-12-11	Caretta caretta (Linnaeus, 1758)	Animalia	Chordata	Reptilia	Testudines	Cheloniidae	Caretta	caretta	(Linnaeus, 1758)	species	-26.897	38.785	WGS84	50	Portugal	PT	Azores	native
ew75-ho61-ej47-dp81-wu52-wb31	HumanObservation	1996-01-30	Caretta caretta (Linnaeus, 1758)	Animalia	Chordata	Reptilia	Testudines	Cheloniidae	Caretta	caretta	(Linnaeus, 1758)	species	-27.035	38.697	WGS84	50	Portugal	PT	Azores	native
in97-pv58-gm69-eh12-jk37-qs87	HumanObservation	1996-02-09	Caretta caretta (Linnaeus, 1758)	Animalia	Chordata	Reptilia	Testudines	Cheloniidae	Caretta	caretta	(Linnaeus, 1758)	species	-27.069	38.646	WGS84	50	Portugal	PT	Azores	native
dn63-tw20-ln97-pq41-wh39-xz36	HumanObservation	1996-02-15	Caretta caretta (Linnaeus, 1758)	Animalia	Chordata	Reptilia	Testudines	Cheloniidae	Caretta	caretta	(Linnaeus, 1758)	species	-27.874	38.921	WGS84	50	Portugal	PT	Azores	native
zi75-br11-ln74-mz55-ss12-nw87	HumanObservation	1996-05-21	Caretta caretta (Linnaeus, 1758)	Animalia	Chordata	Reptilia	Testudines	Cheloniidae	Caretta	caretta	(Linnaeus, 1758)	species	-27.122	38.634	WGS84	50	Portugal	PT	Azores	native
dz96-st61-ze34-ki71-hg92-gz76	HumanObservation	1996-06-04	Caretta caretta (Linnaeus, 1758)	Animalia	Chordata	Reptilia	Testudines	Cheloniidae	Caretta	caretta	(Linnaeus, 1758)	species	-27.265	38.646	WGS84	50	Portugal	PT	Azores	native
ab38-xv67-bb97-xd79-rz33-pd26	HumanObservation	1996-10-14	Caretta caretta (Linnaeus, 1758)	Animalia	Chordata	Reptilia	Testudines	Cheloniidae	Caretta	caretta	(Linnaeus, 1758)	species	-27.026	38.724	WGS84	50	Portugal	PT	Azores	native
ow75-yn95-yi84-rt67-ba38-vg27	HumanObservation	1996-11-29	Caretta caretta (Linnaeus, 1758)	Animalia	Chordata	Reptilia	Testudines	Cheloniidae	Caretta	caretta	(Linnaeus, 1758)	species	-27.265	38.646	WGS84	50	Portugal	PT	Azores	native
px60-gq37-if70-uq63-rc10-os23	HumanObservation	1997-04-10	Caretta caretta (Linnaeus, 1758)	Animalia	Chordata	Reptilia	Testudines	Cheloniidae	Caretta	caretta	(Linnaeus, 1758)	species	-27.215	38.646	WGS84	50	Portugal	PT	Azores	native
uq88-lp34-cz87-aw73-ho10-mc25	HumanObservation	1997-07-06	Caretta caretta (Linnaeus, 1758)	Animalia	Chordata	Reptilia	Testudines	Cheloniidae	Caretta	caretta	(Linnaeus, 1758)	species	-27.327	38.635	WGS84	50	Portugal	PT	Azores	native
fz77-zc12-og41-ci59-qw42-uw72	HumanObservation	1997-10-03	Caretta caretta (Linnaeus, 1758)	Animalia	Chordata	Reptilia	Testudines	Cheloniidae	Caretta	caretta	(Linnaeus, 1758)	species	-27.225	38.587	WGS84	50	Portugal	PT	Azores	native
xe17-nm61-bo25-ja97-ei95-jr44	HumanObservation	1998-01-01	Caretta caretta (Linnaeus, 1758)	Animalia	Chordata	Reptilia	Testudines	Cheloniidae	Caretta	caretta	(Linnaeus, 1758)	species	-27.162	38.631	WGS84	50	Portugal	PT	Azores	native
yv11-gr82-vn67-ov95-te50-tu80	HumanObservation	2000-08-31	Caretta caretta (Linnaeus, 1758)	Animalia	Chordata	Reptilia	Testudines	Cheloniidae	Caretta	caretta	(Linnaeus, 1758)	species	-27.116	38.792	WGS84	50	Portugal	PT	Azores	native
kz51-wh65-js91-jh21-wb15-cd18	HumanObservation	2004-09-13	Caretta caretta (Linnaeus, 1758)	Animalia	Chordata	Reptilia	Testudines	Cheloniidae	Caretta	caretta	(Linnaeus, 1758)	species	-27.026	38.724	WGS84	50	Portugal	PT	Azores	native
ls72-ew52-lh71-ng34-uq20-uu90	HumanObservation	2006-07-05	Caretta caretta (Linnaeus, 1758)	Animalia	Chordata	Reptilia	Testudines	Cheloniidae	Caretta	caretta	(Linnaeus, 1758)	species	-27.233	38.6	WGS84	50	Portugal	PT	Azores	native
gm77-ie18-ti92-vd28-yc74-lj30	HumanObservation	2007-06-16	Caretta caretta (Linnaeus, 1758)	Animalia	Chordata	Reptilia	Testudines	Cheloniidae	Caretta	caretta	(Linnaeus, 1758)	species	-27.215	38.646	WGS84	50	Portugal	PT	Azores	native
km70-kh23-vf38-uh18-cw83-mv12	HumanObservation	2008-07-28	Chelonia mydas (Linnaeus, 1758)	Animalia	Chordata	Reptilia	Testudines	Cheloniidae	Chelonia	mydas	(Linnaeus, 1758)	species	-27.065	38.667	WGS84	50	Portugal	PT	Azores	native
uc18-ae69-sa47-hc69-pc39-sp70	HumanObservation	2009-05-17	Caretta caretta (Linnaeus, 1758)	Animalia	Chordata	Reptilia	Testudines	Cheloniidae	Caretta	caretta	(Linnaeus, 1758)	species	-27.157	38.622	WGS84	50	Portugal	PT	Azores	native
nl78-qj27-nv60-al92-wc55-ul80	HumanObservation	2009-06-15	Caretta caretta (Linnaeus, 1758)	Animalia	Chordata	Reptilia	Testudines	Cheloniidae	Caretta	caretta	(Linnaeus, 1758)	species	-27.437	38.754	WGS84	50	Portugal	PT	Azores	native
ug19-lv57-xx97-iz32-qk71-sz96	HumanObservation	2009-06-15	Caretta caretta (Linnaeus, 1758)	Animalia	Chordata	Reptilia	Testudines	Cheloniidae	Caretta	caretta	(Linnaeus, 1758)	species	-27.400	38.708	WGS84	50	Portugal	PT	Azores	native
nn68-yc18-wd44-ky34-bt31-fk13	HumanObservation	2009-07-13	Caretta caretta (Linnaeus, 1758)	Animalia	Chordata	Reptilia	Testudines	Cheloniidae	Caretta	caretta	(Linnaeus, 1758)	species	-27.472	38.620	WGS84	50	Portugal	PT	Azores	native
mp24-sa86-kh12-fk41-kz52-qy10	HumanObservation	2009-07-18	Caretta caretta (Linnaeus, 1758)	Animalia	Chordata	Reptilia	Testudines	Cheloniidae	Caretta	caretta	(Linnaeus, 1758)	species	-27.591	38.835	WGS84	50	Portugal	PT	Azores	native
qd94-qs70-id12-hx79-bv25-tu74	HumanObservation	2009-07-27	Caretta caretta (Linnaeus, 1758)	Animalia	Chordata	Reptilia	Testudines	Cheloniidae	Caretta	caretta	(Linnaeus, 1758)	species	-26.734	38.357	WGS84	50	Portugal	PT	Azores	native
nd84-ui83-ik44-qm88-wg19-rg47	HumanObservation	2009-11-08	Caretta caretta (Linnaeus, 1758)	Animalia	Chordata	Reptilia	Testudines	Cheloniidae	Caretta	caretta	(Linnaeus, 1758)	species	-27.071	38.781	WGS84	50	Portugal	PT	Azores	native
ts92-ay72-pm44-vd64-aw93-sg31	HumanObservation	2012-05-26	Caretta caretta (Linnaeus, 1758)	Animalia	Chordata	Reptilia	Testudines	Cheloniidae	Caretta	caretta	(Linnaeus, 1758)	species	-27.132	38.383	WGS84	50	Portugal	PT	Azores	native
cv93-rq12-ni60-bs25-te22-eo75	HumanObservation	2013-02-10	Caretta caretta (Linnaeus, 1758)	Animalia	Chordata	Reptilia	Testudines	Cheloniidae	Caretta	caretta	(Linnaeus, 1758)	species	-27.266	38.65	WGS84	50	Portugal	PT	Azores	native
if46-ae37-ea67-rf83-jd26-on60	HumanObservation	2013-06-23	Caretta caretta (Linnaeus, 1758)	Animalia	Chordata	Reptilia	Testudines	Cheloniidae	Caretta	caretta	(Linnaeus, 1758)	species	-27.215	38.299	WGS84	50	Portugal	PT	Azores	native
se51-hg19-jf91-rg28-xp89-na48	HumanObservation	2013-08-08	Caretta caretta (Linnaeus, 1758)	Animalia	Chordata	Reptilia	Testudines	Cheloniidae	Caretta	caretta	(Linnaeus, 1758)	species	-27.215	38.646	WGS84	50	Portugal	PT	Azores	native
ie32-pp64-yl25-bj31-vp84-rg83	HumanObservation	2014-07-26	Caretta caretta (Linnaeus, 1758)	Animalia	Chordata	Reptilia	Testudines	Cheloniidae	Caretta	caretta	(Linnaeus, 1758)	species	-27.328	38.666	WGS84	50	Portugal	PT	Azores	native
at45-wn34-nh34-lj55-mx24-my15	HumanObservation	2014-08-30	Caretta caretta (Linnaeus, 1758)	Animalia	Chordata	Reptilia	Testudines	Cheloniidae	Caretta	caretta	(Linnaeus, 1758)	species	-25.717	37.464	WGS84	50	Portugal	PT	Azores	native
le99-tk19-rq86-ib99-ua36-rw36	HumanObservation	2014-12-18	Caretta caretta (Linnaeus, 1758)	Animalia	Chordata	Reptilia	Testudines	Cheloniidae	Caretta	caretta	(Linnaeus, 1758)	species	-27.265	39.011	WGS84	50	Portugal	PT	Azores	native
rz51-bq63-zw99-io72-xq27-nk27	HumanObservation	2015-01-23	Caretta caretta (Linnaeus, 1758)	Animalia	Chordata	Reptilia	Testudines	Cheloniidae	Caretta	caretta	(Linnaeus, 1758)	species	-27.035	38.697	WGS84	50	Portugal	PT	Azores	native
hn84-mi32-zb80-jj73-pi48-kt54	HumanObservation	2015-03-19	Caretta caretta (Linnaeus, 1758)	Animalia	Chordata	Reptilia	Testudines	Cheloniidae	Caretta	caretta	(Linnaeus, 1758)	species	-27.212	38.633	WGS84	50	Portugal	PT	Azores	native
tr43-mf63-cq82-gz21-wq14-qx12	HumanObservation	2015-06-05	Caretta caretta (Linnaeus, 1758)	Animalia	Chordata	Reptilia	Testudines	Cheloniidae	Caretta	caretta	(Linnaeus, 1758)	species	-27.044	38.678	WGS84	50	Portugal	PT	Azores	native
nz87-ie73-au98-ru53-de64-lb62	HumanObservation	2019-10-15	Chelonia mydas (Linnaeus, 1758)	Animalia	Chordata	Reptilia	Testudines	Cheloniidae	Chelonia	mydas	(Linnaeus, 1758)	species	-27.265	38.646	WGS84	50	Portugal	PT	Azores	native
um38-lx73-oc41-ur67-gw12-vy25	HumanObservation	2020-07-14	Chelonia mydas (Linnaeus, 1758)	Animalia	Chordata	Reptilia	Testudines	Cheloniidae	Chelonia	mydas	(Linnaeus, 1758)	species	-27.221	38.649	WGS84	50	Portugal	PT	Azores	native
um18-mt60-an68-ux54-zq66-cj11	HumanObservation	2020-10-09	Lepidochelys olivacea (Eschscholtz, 1829)	Animalia	Chordata	Reptilia	Testudines	Cheloniidae	Lepidochelys	olivacea	(Eschscholtz, 1829)	species	-26.167	37.967	WGS84	50	Portugal	PT	Azores	vagrant
jl71-ok69-og15-yn94-eq31-pc32	HumanObservation	2007-06-11	Caretta caretta (Linnaeus, 1758)	Animalia	Chordata	Reptilia	Testudines	Cheloniidae	Caretta	caretta	(Linnaeus, 1758)	species	-27.215	38.643	WGS84	50	Portugal	PT	Azores	native
zq36-ut10-pq31-iq28-ne34-ce25	HumanObservation	2007-06-22	Caretta caretta (Linnaeus, 1758)	Animalia	Chordata	Reptilia	Testudines	Cheloniidae	Caretta	caretta	(Linnaeus, 1758)	species	-27.235	38.636	WGS84	50	Portugal	PT	Azores	native
gz17-ue86-vu46-nw49-vd76-zt88	HumanObservation	2007-07-04	Caretta caretta (Linnaeus, 1758)	Animalia	Chordata	Reptilia	Testudines	Cheloniidae	Caretta	caretta	(Linnaeus, 1758)	species	-27.339	38.624	WGS84	50	Portugal	PT	Azores	native
if83-tl21-mj61-vn92-ez28-ko92	HumanObservation	2007-07-26	Dermochelys coriacea (Vandelli, 1761)	Animalia	Chordata	Reptilia	Testudines	Dermochelyidae	Dermochelys	coriacea	(Vandelli, 1761)	species	-27.224	38.636	WGS84	50	Portugal	PT	Azores	native
gd37-hm98-cx49-zs16-ea10-xj92	HumanObservation	2007-10-19	Caretta caretta (Linnaeus, 1758)	Animalia	Chordata	Reptilia	Testudines	Cheloniidae	Caretta	caretta	(Linnaeus, 1758)	species	-27.186	38.616	WGS84	50	Portugal	PT	Azores	native
we45-uc56-id71-jt21-ye21-ev17	HumanObservation	2008-06-03	Caretta caretta (Linnaeus, 1758)	Animalia	Chordata	Reptilia	Testudines	Cheloniidae	Caretta	caretta	(Linnaeus, 1758)	species	-27.236	38.606	WGS84	50	Portugal	PT	Azores	native
kx45-re73-oe65-jj76-io82-wn42	HumanObservation	2009-05-17	Caretta caretta (Linnaeus, 1758)	Animalia	Chordata	Reptilia	Testudines	Cheloniidae	Caretta	caretta	(Linnaeus, 1758)	species	-27.66	38.453	WGS84	50	Portugal	PT	Azores	native
fq72-nd69-cz10-wo37-hj30-mu60	HumanObservation	2009-06-15	Caretta caretta (Linnaeus, 1758)	Animalia	Chordata	Reptilia	Testudines	Cheloniidae	Caretta	caretta	(Linnaeus, 1758)	species	-27.323	38.609	WGS84	50	Portugal	PT	Azores	native
co52-uj45-id99-il42-vf46-nw78	HumanObservation	2009-06-15	Caretta caretta (Linnaeus, 1758)	Animalia	Chordata	Reptilia	Testudines	Cheloniidae	Caretta	caretta	(Linnaeus, 1758)	species	-27.290	38.622	WGS84	50	Portugal	PT	Azores	native
ak18-sb26-lv59-ba67-rt28-lq83	HumanObservation	2009-07-13	Caretta caretta (Linnaeus, 1758)	Animalia	Chordata	Reptilia	Testudines	Cheloniidae	Caretta	caretta	(Linnaeus, 1758)	species	-27.232	38.601	WGS84	50	Portugal	PT	Azores	native
xc73-lt87-mq72-uo54-ko16-lu65	HumanObservation	2009-07-18	Caretta caretta (Linnaeus, 1758)	Animalia	Chordata	Reptilia	Testudines	Cheloniidae	Caretta	caretta	(Linnaeus, 1758)	species	-27.364	38.598	WGS84	50	Portugal	PT	Azores	native
zf41-ec24-kh87-ys17-ms85-by42	HumanObservation	2011-07-14	Caretta caretta (Linnaeus, 1758)	Animalia	Chordata	Reptilia	Testudines	Cheloniidae	Caretta	caretta	(Linnaeus, 1758)	species	-27.241	38.640	WGS84	50	Portugal	PT	Azores	native
fl39-vf43-mv23-pe19-nn81-kl76	HumanObservation	2017-08-19	Caretta caretta (Linnaeus, 1758)	Animalia	Chordata	Reptilia	Testudines	Cheloniidae	Caretta	caretta	(Linnaeus, 1758)	species	-27.390	38.572	WGS84	50	Portugal	PT	Azores	native
hz29-kr63-qk16-sd30-jp20-bz80	HumanObservation	2018-06-12	Caretta caretta (Linnaeus, 1758)	Animalia	Chordata	Reptilia	Testudines	Cheloniidae	Caretta	caretta	(Linnaeus, 1758)	species	-27.243	38.599	WGS84	50	Portugal	PT	Azores	native
ki46-ie72-jt25-tb37-qj31-az25	HumanObservation	2018-07-05	Caretta caretta (Linnaeus, 1758)	Animalia	Chordata	Reptilia	Testudines	Cheloniidae	Caretta	caretta	(Linnaeus, 1758)	species	-27.152	38.643	WGS84	50	Portugal	PT	Azores	native
hb24-nu35-yk68-xn66-ii79-ph97	HumanObservation	2018-07-09	Caretta caretta (Linnaeus, 1758)	Animalia	Chordata	Reptilia	Testudines	Cheloniidae	Caretta	caretta	(Linnaeus, 1758)	species	-27.453	38.712	WGS84	50	Portugal	PT	Azores	native
mv91-bf12-tb72-ie45-md58-yc52	HumanObservation	2018-07-31	Caretta caretta (Linnaeus, 1758)	Animalia	Chordata	Reptilia	Testudines	Cheloniidae	Caretta	caretta	(Linnaeus, 1758)	species	-27.141	38.577	WGS84	50	Portugal	PT	Azores	native
qc99-rz52-ik30-qg97-dh17-kt40	HumanObservation	2018-08-08	Caretta caretta (Linnaeus, 1758)	Animalia	Chordata	Reptilia	Testudines	Cheloniidae	Caretta	caretta	(Linnaeus, 1758)	species	-27.290	38.632	WGS84	50	Portugal	PT	Azores	native
fr64-zp34-yc65-vl85-ts21-ap78	HumanObservation	2019-06-23	Caretta caretta (Linnaeus, 1758)	Animalia	Chordata	Reptilia	Testudines	Cheloniidae	Caretta	caretta	(Linnaeus, 1758)	species	-27.208	38.625	WGS84	50	Portugal	PT	Azores	native
wi13-tq85-mh44-ga56-kr56-pq94	HumanObservation	2019-08-23	Caretta caretta (Linnaeus, 1758)	Animalia	Chordata	Reptilia	Testudines	Cheloniidae	Caretta	caretta	(Linnaeus, 1758)	species	-27.330	38.603	WGS84	50	Portugal	PT	Azores	native
